# Supplementary material for: The Impact of Proband Indication for Genetic Testing on the Uptake of Cascade Testing Among Relatives
Source: Front Genet. 2022 Jun 16;13:867226. doi: 10.3389/fgene.2022.867226 (PMC9243226; doi:10.3389/fgene.2022.867226)
Supplement: Supplementary file 2 [file Table1.XLSX]

## Sheet: Table S1
Table S1. Genes included in the analysis
Gene	Proactive	Diagnostic	Clinical area	Gene associated with a CDC Tier 1 condition
ACTA2	Y		Cardiology
ACTC1	Y		Cardiology
ACTN2	Y		Cardiology
ACVRL1	Y		Cardiology
APC	Y	Y	Cancer
APOB	Y	Y	Cardiology	Y
ATM	Y	Y	Cancer
ATP7B	Y		Other
AXIN2	Y	Y	Cancer
BAG3	Y		Cardiology
BAP1	Y		Cancer
BARD1	Y	Y	Cancer
BMPR1A	Y	Y	Cancer
BMPR2	Y		Cardiology
BRCA1	Y	Y	Cancer	Y
BRCA2	Y	Y	Cancer	Y
BRIP1	Y	Y	Cancer
CACNA1C	Y		Cardiology
CACNA1S	Y		Other
CACNB2	Y		Cardiology
CALM1	Y		Cardiology
CALM2	Y		Cardiology
CALM3	Y		Cardiology
CASQ2	Y		Cardiology
CAV1	Y		Cardiology
CAV3	Y		Cardiology
CDC73	Y		Cancer
CDH1	Y	Y	Cancer
CDK4	Y	Y	Cancer
CDKN2A	Y	Y	Cancer
CHEK2	Y	Y	Cancer
COL3A1	Y		Cardiology
CRYAB	Y		Cardiology
CSRP3	Y		Cardiology
CTNNA1		Y	Cancer
DES	Y		Cardiology
DICER1	Y	Y	Cancer
DMD	Y		Cardiology
DSC2	Y		Cardiology
DSG2	Y		Cardiology
DSP	Y		Cardiology
EMD	Y		Cardiology
ENG	Y		Cardiology
EPCAM	Y	Y	Cancer	Y
F2	Y		Cardiology
F5	Y		Cardiology
F9	Y		Cardiology
FBN1	Y		Cardiology
FH	Y		Cancer
FHL1	Y		Cardiology
FLCN	Y		Cancer
FLNC	Y		Cardiology
GDF2	Y		Cardiology
GLA	Y		Cardiology
GPD1L	Y		Cardiology
GREM1	Y	Y	Cancer
HAMP	Y		Other
HCN4	Y		Cardiology
HFE	Y		Other
HFE2/HJV	Y		Other
HOXB13	Y	Y	Cancer
JUP	Y		Cardiology
KCNE1	Y		Cardiology
KCNE2	Y		Cardiology
KCNH2	Y		Cardiology
KCNJ2	Y		Cardiology
KCNQ1	Y		Cardiology
KIT	Y	Y	Cancer
LAMP2	Y		Cardiology
LDLR	Y	Y	Cardiology	Y
LDLRAP1	Y	Y	Cardiology	Y
LMNA	Y		Cardiology
MAX	Y		Cancer
MEN1	Y	Y	Cancer
MET	Y		Cancer
MITF	Y		Cancer
MLH1	Y	Y	Cancer	Y
MSH2	Y	Y	Cancer	Y
MSH3	Y	Y	Cancer
MSH6	Y	Y	Cancer	Y
MUTYH	Y	Y	Cancer
MYBPC3	Y		Cardiology
MYH11	Y		Cardiology
MYH7	Y		Cardiology
MYL2	Y		Cardiology
MYL3	Y		Cardiology
MYLK	Y		Cardiology
NBN	Y	Y	Cancer
NF1	Y	Y	Cancer
NF2	Y		Cancer
NKX2-5	Y		Cardiology
NTHL1	Y	Y	Cancer
OTC	Y		Other
PALB2	Y	Y	Cancer
PCSK9	Y	Y	Cardiology	Y
PDGFRA	Y	Y	Cancer
PKP2	Y		Cardiology
PLN	Y		Cardiology
PMS2	Y	Y	Cancer	Y
POLD1	Y	Y	Cancer
POLE	Y	Y	Cancer
PRKAG2	Y		Cardiology
PRKAR1A	Y		Cancer
PRKG1	Y		Cardiology
PROC	Y		Cardiology
PROS1	Y		Cardiology
PTCH1	Y		Cancer
PTEN	Y	Y	Cancer
RAD50		Y	Cancer
RAD51C	Y	Y	Cancer
RAD51D	Y	Y	Cancer
RB1	Y		Cancer
RBM20	Y		Cardiology
RET	Y		Cancer
RYR1	Y		Other
RYR2	Y		Cardiology
SCN5A	Y		Cardiology
SDHA	Y	Y	Cancer
SDHAF2	Y		Cancer
SDHB	Y	Y	Cancer
SDHC	Y	Y	Cancer
SDHD	Y	Y	Cancer
SERPINA1	Y		Other
SERPINC1	Y		Cardiology
SGCD	Y		Cardiology
SLC40A1	Y		Other
SMAD3	Y		Cardiology
SMAD4	Y	Y	Cancer
SMARCA4	Y	Y	Cancer
SMARCB1	Y		Cancer
STK11	Y	Y	Cancer
TCAP	Y		Cardiology
TFR2	Y		Other
TGFB2	Y		Cardiology
TGFB3	Y		Cardiology
TGFBR1	Y		Cardiology
TGFBR2	Y		Cardiology
TMEM127	Y		Cancer
TMEM43	Y		Cardiology
TNNC1	Y		Cardiology
TNNI3	Y		Cardiology
TNNT2	Y		Cardiology
TP53	Y	Y	Cancer
TPM1	Y		Cardiology
TSC1	Y	Y	Cancer
TSC2	Y	Y	Cancer
VCL	Y		Cardiology
VHL	Y	Y	Cancer
WT1	Y		Cancer

## Sheet: Table S3
Table S3. Summary of positive findings in HCS genes among probands and resulting cascade testing in relatives
	Diagnostic Cohort			Proactive cohort
Gene	Postive findings in probands (n=23,272)	Positive findings that led to cascade testing (n=7,066)	Relatives that received cascade testing (n=14,590)	Postive findings in probands (n=970)	Positive findings that led to cascade testing (n=89)	Relatives that received cascade testing (n=168)
APC	1706 (7.3)	281	516	122 (12.6)	5	7
ATM	2248 (9.7)	654	1378	103 (10.6)	6	19
AXIN2	34 (0.1)	9	14	2 (0.2)	0	0
BARD1	407 (1.7)	82	177	15 (1.5)	0	0
BMPR1A	36 (0.2)	12	24	0	0	0
BRCA1	2726 (11.7)	829	1862	88 (9.1)	10	17
BRCA2	3555 (15.3)	1225	2954	105 (10.8)	11	18
BRIP1	713 (3.1)	213	495	29 (3.0)	4	5
CDH1	126 (0.5)	57	211	6 (0.6)	2	3
CDK4	0	0	0	0	0	0
CDKN2A	111 (0.5)	52	123	11 (1.1)	0	0
CHEK2	4321 (18.6)	1088	2394	233 (24.0)	16	24
DICER1	40 (0.2)	19	48	1 (0.1)	0	0
EPCAM	29 (0.1)	14	30	0	0	0
GREM1	8 (0.03)	2	2	0	0	0
HOXB13	651 (2.8)	77	198	46 (4.7)	3	6
KIT	11 (0.05)	0	0	0	0	0
MEN1	49 (0.2)	19	46	1 (0.1)	0	0
MLH1	429 (1.8)	137	326	8 (0.8)	1	1
MSH2	495 (2.1)	161	403	7 (0.7)	2	9
MSH3	2 (0.008)	0	0	0	0	0
MSH6	766 (3.3)	279	704	27 (2.8)	1	1
MUTYH	223 (1.0)	64	132	1 (0.1)	0	0
NBN	540 (2.3)	108	225	42 (4.3)	2	5
NF1	415 (1.8)	58	108	10 (1.0)	1	2
NTHL1	19 (0.1)	5	9	0	0	0
PALB2	1132 (4.9)	371	825	35 (3.6)	1	1
PDGFRA	0	0	0	0	0	0
PMS2	846 (3.6)	257	651	36 (3.7)	6	12
POLD1	4 (0.02)	1	2	0	0	0
POLE	3 (0.01)	0	0	0	0	0
PTEN	110 (0.5)	29	51	0	0	0
RAD51C	319 (1.4)	91	216	16 (1.6)	1	1
RAD51D	243 (1.0)	70	144	11 (1.1)	4	6
SDHA	344 (1.5)	69	177	19 (2.0)	4	13
SDHB	115 (0.5)	42	129	6 (0.6)	2	6
SDHC	87 (0.4)	25	48	4 (0.4)	1	4
SDHD	45 (0.2)	9	27	3 (0.3)	2	3
SMAD4	39 (0.2)	5	16	0	0	0
SMARCA4	31 (0.1)	9	16	0	0	0
STK11	30 (0.1)	10	18	0	0	0
TP53	464 (2.0)	147	398	10 (1.0)	1	2
TSC1	19 (0.1)	3	7	2 (0.2)	2	4
TSC2	39 (0.2)	2	10	0	0	0
VHL	44 (0.2)	12	33	3 (0.3)	1	4
